# Supplementary material for: A hypoxia related long non-coding RNA signature could accurately predict survival outcomes in patients with bladder cancer
Source: Bioengineered. 2021 Jul 19;12(1):3802–23. doi: 10.1080/21655979.2021.1948781 (PMC8806425; doi:10.1080/21655979.2021.1948781)
Supplement: Supplemental Material [file KBIE_A_1948781_SM4898.zip]

Archive with 5 entries (4 files):
- supplementary/
- supplementary/Supplementary Table 1.docx
- supplementary/Supplementary Table 2.docx
- supplementary/Supplementary Table 3.docx
- supplementary/Supplementary Table 4.docx
